# Supplementary material for: The Basic/Helix-Loop-Helix Protein Family in Gossypium: Reference Genes and Their Evolution during Tetraploidization
Source: PLoS One. 2015 May 18;10(5):e0126558. doi: 10.1371/journal.pone.0126558 (PMC4436304; doi:10.1371/journal.pone.0126558)
Supplement: S1 Table — (XLSX) [file pone.0126558.s006.xlsx]

## Sheet: Sheet1
S1 Table. Internet sources of cotton bHLH sequences
Sources	Description	Provider	Internet sources
Gr-JGI	G. raimondii genome	Joint Genome Initiative	http://www.phytozome.net/search.php
Gr-CGP	G. raimondii genome	Cotton genome project	http://cgp.genomics.org.cn/page/species/download.jsp?category=raimondii
Ga-CGP	G. arboreum genome	Cotton genome project	http://cgp.genomics.org.cn/page/species/download.jsp?category=arboreum
Gh-Uni	G. hirsutum unigene	PlantTFDB	http://planttfdb.cbi.pku.edu.cn/family.php?sp=Ghi&fam=bHLH
Go-con	Gossypium EST contigs	CottonGen Gossypium Unigene v1.0	http://www.cottongen.org/retrieve/sequences
mRNA	Cottongen NCBI cotton genes	Cottongen	http://www.cottongen.org/retrieve/sequences
