# Supplementary material for: The Basic/Helix-Loop-Helix Protein Family in Gossypium: Reference Genes and Their Evolution during Tetraploidization
Source: PLoS One. 2015 May 18;10(5):e0126558. doi: 10.1371/journal.pone.0126558 (PMC4436304; doi:10.1371/journal.pone.0126558)
Supplement: S2 Table — (XLSX) [file pone.0126558.s007.xlsx]

## Sheet: Sheet1
S2 Table. The probe sequences used for searching bHLH proteins
bHLH subfamily (Carretero -Paulet et al, 2010)	Protein name	Loci	Sequences
S1	AtbHLH027	At4g29930	ATSPASSKNVVSERNRRQKLNQRLFALRSVVPNISKLDKASVIKDSIDYMQELIDQEKTL
S2	AtbHLH003	At4g16430	NGREEALNHVEAERQRREKLNQRFYALRAVVPNISKMDKASLLADAITYITDMQKKIRVY
S3	AtbHLH018	At2g22750	RSQSNAQDHILAERKRREKLTQRFVALSALIPGLKKMDKASVLGDAIKHIKYLQESVKEY
S4	AtbHLH011	At4g36060	KKEAVCSQKAEREKLRRDKLKEQFLELGNALDPNRPKSDKASVLTDTIQMLKDVMNQVDRL
S5	AtbHLH001	At5g41315	EARDETGNHAVLEKKRREKLNERFMTLRKIIPSINKIDKVSILDDTIEYLQELERRVQEL
S6	PpbHLH082	Pp1s4_111V6.1	AHGEAATNHMLAERRRRVKQKENFNALRKLVPIISKADKASILGDAIFYLKDLQKQLEEL
S7	AtbHLH041	At5g56960	GPSATQLQHMISERKRREKLNESFQALRSLLPPGTKKDKASVLSIAREQLSSLQGEISKL
S8	OsbHLH166	LOC_Os03g21970	MMSSRERKKAAALQEKLQILRSITHSHALSNTSILMDASKYIKELKQKVVRL
S9	AtbHLH010	At2g31220	GRGSRKSRTSPTERERRVHFNDRFFDLKNLIPNPTKIDRASIVGEAIDYIKELLRTIEEF
S10	AtbHLH057	At4g01460	EVENQRMTHIAVERNRRRQMNEHLNSLRSLMPPSFLQRGDQASIVGGAIDFIKELEQLLQSL
S11	AtbHLH095	At1g49770	EESPDHEIHIWTERERRKKMRDMFSKLHALLPQLPPKADKSTIVDEAVSSIKSLEQTLQKL
S12	AtbHLH036	At5g51780	MEKMMHRETERQRRQEMASLYASLRSLLPLHFIKGKRSTSDQVNEAVNYIKYLQRKIKEL
S13	AtbHLH030	At1g68810	KALAASKSHSEAERRRRERINNHLAKLRSILPNTTKTDKASLLAEVIQHVKELKRETSVI
S14	AtbHLH046	At5g08130	KLNTPRSKHSATEQRRRSKINDRFQMLRQLIPNSDQKRDKASFLLEVIEYIQFLQEKADKY
S15	AtbHLH112	At1g61660	KPRVTTPSPLPTFKVRKENLRDQITSLQQLVSPFGKTDTASVLQEAIEYIKFLHDQVTVL
S16	AtbHLH134	At5g15160	RRSRQASSSSRISDDQITDLISKLRQSIPEIRQNRRSNTVSASKVLQETCNYIRNLNKEADDL
S17	AtbHLH143	At5g09460	SSKQETGSGLSDEQSRKDKIHTALRILESVVPGAKGKEALLLLDEAIDYLKLLKQSLNSS
S18	AtbHLH158	At2g43060	RRKWKISSKRRRSNQRAPVVEEAAERLRNLVPGGGGMETSKLMEETAHYIKCLSMQVKVM
S19	AtbHLH148	At3g06590	RSRKRRVSVLRLNKKSIPDVNRKVRVLGRLVPGCGKQSVPVILEEATDYIQALEMQVRAM
S20	AtbHLH159	At4g30410	RRKSKSASEEAAAKAKRLVKRRTQGLRNVVPGGELMSNDVLLLQETLDYIVSLQTQVNVM
S21	AtbHLH146	At4g30180	DGIRILERPDKEGGNEEGGIEERLRELKKLLPGGEEMNVEEMLSEIGNYIKCLELQTIAL
S22	AtbHLH169	At5g39240	GGRRTSKKFGNRRTSGGEKFSEKLQALKSLLPPPSKMTEQKTEQLFQETADYIVRLRGQVVVL
S23	AtbHLH155	At2g31280	KKRAKPGESSRPRPRDRQLIQDRIKELRELVPNGSKCSIDSLLERTIKHMLFLQNVTKHA
S24	AtbHLH008	At1g09530	KRSRSAEVHNLSERRRRDRINEKMRALQELIPNCNKVDKASMLDEAIEYLKSLQLQVQIM
S25	AtbHLH031	At1g59640	RRGQATDSHSLAERARREKISERMKILQDLVPGCNKVIGKALVLDEIINYIQSLQRQVEFL
S26	AtbHLH007	At1g03040	RRGQATDPHSIAERLRRERIAERIRSLQELVPTVNKTDRAAMIDEIVDYVKFLRLQVKVL
S27	AtbHLH080	At1g35460	KRGCATHPRSIAERVRRTRISDRIRRLQELVPNMDKQTNTADMLEEAVEYVKALQSQIQEL
S28	AtbHLH054	At1g27740	TKGTATDPQSLYARKRREKINERLKTLQNLVPNGTKVDISTMLEEAVHYVKFLQLQIKLL
S29	PpbHLH002	Pp1s93_114V6.1	RHGTATDPQSIAARTRREKFTDRIRILQSLVPNGERLDTVHMLSQTFEYVRFLQHKVWDL
S30	AtbHLH052	At1g30670	TKKRELSAQSIAARKRRRRITEKTQELGKLIPGSQKHNTAEMFNAAAKYVKFLQAQIEIL
S31	AtbHLH037	At3g50330	NVRISKDPQSVAARHRRERISERIRILQRLVPGGTKMDTASMLDEAIHYVKFLKKQVQSL
S32	CrbHLH006	Cre04.g224600.t1	SSAAQPVSHSSVEKQRRDRLNELIDQLGELAPPPPGTLDSGAKRAKHVILADAATTLRRLHLDNQTL
Orphan	AtbHLH108	At1g25310	KSSDKSDHDTLLKKKRRERIRRQLETLKEITPNCPQSDINAILDCVIEYTNNLRLAHYKG
Orphan	AtbHLH151	At2g47270	KIMIRPRKSVEASRRPCRAIHRRVKTLKELVPNTKTSEGLDGLFRQTADYILALEMKVKVM
Orphan	AtbHLH160	At1g71200	SGAAKKQDHNAKERLRRMRLHASYLTLGTLLPDHSSSSSKKKWSAPSIIDNVITYIPKLQNEVGEL
