# Supplementary material for: The Basic/Helix-Loop-Helix Protein Family in Gossypium: Reference Genes and Their Evolution during Tetraploidization
Source: PLoS One. 2015 May 18;10(5):e0126558. doi: 10.1371/journal.pone.0126558 (PMC4436304; doi:10.1371/journal.pone.0126558)
Supplement: S3 Table — (XLSX) [file pone.0126558.s008.xlsx]

## Sheet: Sheet1
S3 Table. Coding of Gossypium bHLH reference genes and the corresponding sequences in different sources
Gene code	D genome-JGI	D genome-CGP	A genome-CGP	Gh-Uni	Go-con	mRNA
GobHLH001	Gorai.001G007000.1	Cotton_D_gene_10012828	Cotton_A_10345		Gossypium_Contig8748
GobHLH002	Gorai.001G012400.1	Cotton_D_gene_10012886	Cotton_A_05723
GobHLH003	Gorai.001G017900.1	Cotton_D_gene_10015143	Cotton_A_05668
GobHLH004	Gorai.001G047300.1	Cotton_D_gene_10009415	Cotton_A_03562
GobHLH005	Gorai.001G054900.1	Cotton_D_gene_10022856	Cotton_A_03649	Ghi004736	Gossypium_Contig7407
GobHLH006	Gorai.001G074900.1	Cotton_D_gene_10000844	Cotton_A_29988
GobHLH007	Gorai.001G078500.1	Cotton_D_gene_10002285	Cotton_A_19100
GobHLH008	Gorai.001G086800.1	Cotton_D_gene_10035334	Cotton_A_12235
GobHLH009	Gorai.001G103300.1	Cotton_D_gene_10022953	Cotton_A_32765
GobHLH010	Gorai.001G148300.1	Cotton_D_gene_10028565	Cotton_A_14075	Ghi002165	Gossypium_Contig8811
GobHLH011	Gorai.001G151700.1	Cotton_D_gene_10028527/Cotton_D_gene_10028528	Cotton_A_32570
GobHLH012	Gorai.001G183400.1	Cotton_D_gene_10004843	Cotton_A_34469	Ghi015662
GobHLH013	Gorai.001G193500.1
GobHLH014	Gorai.001G197500.1	Cotton_D_gene_10030385	Cotton_A_40771	Ghi001395
GobHLH015	Gorai.001G223600.1
GobHLH016	Gorai.001G228500.1	Cotton_D_gene_10001664	Cotton_A_15214		Gossypium_Contig5397
GobHLH017	Gorai.001G230000.1	Cotton_D_gene_10001651	Cotton_A_15200
GobHLH018	Gorai.001G234900.1	Cotton_D_gene_10013259	Cotton_A_05880
GobHLH019	Gorai.001G242500.1	Cotton_D_gene_10016376	Cotton_A_05966
GobHLH020	Gorai.001G251900.1	Cotton_D_gene_10001034	Cotton_A_28635	Ghi013604
GobHLH021	Gorai.001G255500.1		Cotton_A_29191
GobHLH022	Gorai.001G256200.1	Cotton_D_gene_10021924	Cotton_A_19428
GobHLH023	Gorai.001G275600.1	Cotton_D_gene_10034977	Cotton_A_22712	Ghi002142
GobHLH024	Gorai.002G016500.1	Cotton_D_gene_10018035	Cotton_A_00097	Ghi006357
GobHLH025	Gorai.002G030600.1	Cotton_D_gene_10007433
GobHLH026	Gorai.002G030700.1	Cotton_D_gene_10007431
GobHLH027	Gorai.002G079200.1	Cotton_D_gene_10011279	Cotton_A_21667
GobHLH028	Gorai.002G081900.1	Cotton_D_gene_10001307	Cotton_A_30567	Ghi015802/Ghi016585
GobHLH029	Gorai.002G107000.1	Cotton_D_gene_10028842	Cotton_A_33275
GobHLH030	Gorai.002G116400.1
GobHLH031	Gorai.002G131200.1	Cotton_D_gene_10038909	Cotton_A_28691
GobHLH032	Gorai.002G135000.1	Cotton_D_gene_10038869	Cotton_A_40087
GobHLH033	Gorai.002G137900.1	Cotton_D_gene_10038832	Cotton_A_17293
GobHLH034	Gorai.002G189200.1	Cotton_D_gene_10038682	Cotton_A_30380
GobHLH035	Gorai.002G211500.1	Cotton_D_gene_10033331	Cotton_A_16748
GobHLH036	Gorai.002G228900.1	Cotton_D_gene_10033360	Cotton_A_15348
GobHLH037	Gorai.002G229100.1	Cotton_D_gene_10033357	Cotton_A_15346
GobHLH038	Gorai.002G256400.1	Cotton_D_gene_10010418	Cotton_A_00384
GobHLH039	Gorai.003G009400.1	Cotton_D_gene_10011825	Cotton_A_01558
GobHLH040	Gorai.003G012900.1	Cotton_D_gene_10011791	Cotton_A_01593
GobHLH041	Gorai.003G025300.1	Cotton_D_gene_10008600	Cotton_A_38889/Cotton_A_40610
GobHLH042	Gorai.003G034600.1	Cotton_D_gene_10013362	Cotton_A_29913
GobHLH043	Gorai.003G034700.1	Cotton_D_gene_10013361	Cotton_A_29912
GobHLH044	Gorai.003G035900.1	Cotton_D_gene_10013350	Cotton_A_29902	Ghi003653
GobHLH045	Gorai.003G041800.1	Cotton_D_gene_10036503	Cotton_A_11194
GobHLH046	Gorai.003G060900.1	Cotton_D_gene_10028867	Cotton_A_31550
GobHLH047	Gorai.003G076000.1	Cotton_D_gene_10030980	Cotton_A_04445
GobHLH048	Gorai.003G095400.1	Cotton_D_gene_10021688	Cotton_A_24786
GobHLH049	Gorai.003G099500.1	Cotton_D_gene_10021727	Cotton_A_29801	Ghi006893
GobHLH050	Gorai.003G116300.1	Cotton_D_gene_10032374	Cotton_A_28479
GobHLH051	Gorai.003G182100.1	Cotton_D_gene_10009858	Cotton_A_23114	Ghi012284
GobHLH052	Gorai.004G035800.1	Cotton_D_gene_10002770	Cotton_A_06817	Ghi010978	Gossypium_Contig7819
GobHLH053	Gorai.004G064400.1	Cotton_D_gene_10005213	Cotton_A_03298
GobHLH054	Gorai.004G073000.1	Cotton_D_gene_10020155	Cotton_A_23994
GobHLH055	Gorai.004G075200.1	Cotton_D_gene_10020183	Cotton_A_26005	Ghi004492
GobHLH056	Gorai.004G104000.1	Cotton_D_gene_10016212	Cotton_A_40462
GobHLH057	Gorai.004G129600.1	Cotton_D_gene_10003419	Cotton_A_36552
GobHLH058	Gorai.004G130500.1	Cotton_D_gene_10037507	Cotton_A_34907
GobHLH059	Gorai.004G149500.1	Cotton_D_gene_10004051	Cotton_A_39529	Ghi013545
GobHLH060	Gorai.004G152400.1	Cotton_D_gene_10025666
GobHLH061	Gorai.004G184800.1	Cotton_D_gene_10037788	Cotton_A_41009	Ghi021230/Ghi013005/Ghi016850	Gossypium_Contig9480	FJ358540 (bHLH1)
GobHLH062	Gorai.004G212200.1	Cotton_D_gene_10001546	Cotton_A_25970	Ghi001812		ghdel65/JN997401.1
GobHLH063	Gorai.004G212900.1
GobHLH064	Gorai.004G215900.1	Cotton_D_gene_10005150	Cotton_A_19549	Ghi003771/Ghi017417
GobHLH065	Gorai.004G218900.1	Cotton_D_gene_10005119	Cotton_A_20686	Ghi012356
GobHLH066	Gorai.004G234800.1	Cotton_D_gene_10028742	Cotton_A_24296
GobHLH067	Gorai.004G236100.1	Cotton_D_gene_10020048	Cotton_A_24310	Ghi007020
GobHLH068	Gorai.004G243100.1	Cotton_D_gene_10007934	Cotton_A_16840
GobHLH069	Gorai.004G273100.1	Cotton_D_gene_10010108	Cotton_A_20162
GobHLH070	Gorai.005G006200.1
GobHLH071	Gorai.005G012400.1	Cotton_D_gene_10023127	Cotton_A_04392
GobHLH072	Gorai.005G022400.1	Cotton_D_gene_10006311	Cotton_A_26093	Ghi009952/Ghi005751
GobHLH073	Gorai.005G046700.1	Cotton_D_gene_10005260	Cotton_A_08370
GobHLH074	Gorai.005G067900.1	Cotton_D_gene_10005793	Cotton_A_08727
GobHLH075	Gorai.005G094800.1	Cotton_D_gene_10039354	Cotton_A_15447
GobHLH076	Gorai.005G136000.1	Cotton_D_gene_10037980	Cotton_A_39797	Ghi007704	Gossypium_Contig7443
GobHLH077	Gorai.005G139900.1	Cotton_D_gene_10037926	Cotton_A_35715
GobHLH078	Gorai.005G148300.1	Cotton_D_gene_10023694	Cotton_A_37193
GobHLH079	Gorai.005G157300.1	Cotton_D_gene_10018744	Cotton_A_40459
GobHLH080	Gorai.005G184100.1		Cotton_A_33368
GobHLH081	Gorai.005G188700.1	Cotton_D_gene_10000888	Cotton_A_19301	Ghi011299/Ghi005817
GobHLH082	Gorai.005G208700.1	Cotton_D_gene_10029682	Cotton_A_08943
GobHLH083	Gorai.005G218900.1	Cotton_D_gene_10034176	Cotton_A_27359
GobHLH084	Gorai.005G224300.1	Cotton_D_gene_10034128	Cotton_A_24809
GobHLH085	Gorai.005G231900.1	Cotton_D_gene_10016413	Cotton_A_21720
GobHLH086	Gorai.005G244200.1	Cotton_D_gene_10018298
GobHLH087	Gorai.005G252200.1	Cotton_D_gene_10018389	Cotton_A_00658	Ghi006739
GobHLH088	Gorai.006G008800.1	Cotton_D_gene_10027038	Cotton_A_14739
GobHLH089	Gorai.006G021500.1	Cotton_D_gene_10001046	Cotton_A_40026
GobHLH090	Gorai.006G021800.1	Cotton_D_gene_10001499	Cotton_A_27088
GobHLH091	Gorai.006G037400.1	Cotton_D_gene_10028702	Cotton_A_09814
GobHLH092	Gorai.006G054300.1	Cotton_D_gene_10040097	Cotton_A_35957	Ghi017982	Gossypium_Contig7366
GobHLH093	Gorai.006G060400.1	Cotton_D_gene_10040169	Cotton_A_36849	Ghi019688
GobHLH094	Gorai.006G085000.1	Cotton_D_gene_10020601	Cotton_A_17640
GobHLH095	Gorai.006G105000.1	Cotton_D_gene_10006545	Cotton_A_32486
GobHLH096	Gorai.006G115500.1	Cotton_D_gene_10015802	Cotton_A_30274
GobHLH097	Gorai.006G120300.1	Cotton_D_gene_10015850	Cotton_A_01739
GobHLH098	Gorai.006G139900.1	Cotton_D_gene_10020427	Cotton_A_07791	Ghi013350	Gossypium_Contig6630
GobHLH099	Gorai.006G140200.1	Cotton_D_gene_10020430	Cotton_A_07788
GobHLH100	Gorai.006G170800.1	Cotton_D_gene_10036792	Cotton_A_12061
GobHLH101	Gorai.006G194500.1	Cotton_D_gene_10012515	Cotton_A_34289	Ghi014709
GobHLH102	Gorai.006G196500.1	Cotton_D_gene_10012537	Cotton_A_21593
GobHLH103	Gorai.006G216700.1	Cotton_D_gene_10015484	Cotton_A_07316	Ghi021520
GobHLH104	Gorai.006G217200.1	Cotton_D_gene_10015491	Cotton_A_07321
GobHLH105	Gorai.006G225700.1	Cotton_D_gene_10015572	Cotton_A_07409
GobHLH106	Gorai.006G246400.1	Cotton_D_gene_10021151	Cotton_A_32545
GobHLH107	Gorai.006G265000.1	Cotton_D_gene_10021340	Cotton_A_09622
GobHLH108	Gorai.006G269200.1	Cotton_D_gene_10021380	Cotton_A_09661		Gossypium_Contig9738
GobHLH109	Gorai.007G005700.1	Cotton_D_gene_10017894	Cotton_A_07590
GobHLH110	Gorai.007G023500.1	Cotton_D_gene_10017714	Cotton_A_28763	Ghi001807		FB810570.1/FB896320.1/ghdel61/HB680629.1/HB766379.1/JN997400.1
GobHLH111	Gorai.007G034400.1	Cotton_D_gene_10033171	Cotton_A_09193	Ghi005005	Gossypium_Contig8166	AY779337.1
GobHLH112	Gorai.007G036200.1	Cotton_D_gene_10033151	Cotton_A_09215
GobHLH113	Gorai.007G036300.1		Cotton_A_09216
GobHLH114	Gorai.007G036700.1	Cotton_D_gene_10033148	Cotton_A_09219	Ghi006902/Ghi018454
GobHLH115	Gorai.007G040600.1	Cotton_D_gene_10033108	Cotton_A_01907
GobHLH116	Gorai.007G044400.1	Cotton_D_gene_10033069	Cotton_A_01949	Ghi004294
GobHLH117	Gorai.007G044800.1	Cotton_D_gene_10033065	Cotton_A_01954
GobHLH118	Gorai.007G057800.1	Cotton_D_gene_10032944	Cotton_A_10840
GobHLH119	Gorai.007G059100.1	Cotton_D_gene_10032930	Cotton_A_10855
GobHLH120	Gorai.007G069800.1	Cotton_D_gene_10032827	Cotton_A_09469
GobHLH121	Gorai.007G072600.1	Cotton_D_gene_10032801	Cotton_A_09442
GobHLH122	Gorai.007G088300.1	Cotton_D_gene_10032609	Cotton_A_07705	Ghi002389
GobHLH123	Gorai.007G099300.1	Cotton_D_gene_10035596	Cotton_A_21457
GobHLH124	Gorai.007G109300.1	Cotton_D_gene_10035698	Cotton_A_14405	Ghi001829
GobHLH125	Gorai.007G111800.1	Cotton_D_gene_10035726	Cotton_A_15640	Ghi017353	Gossypium_Contig9910
GobHLH126	Gorai.007G113200.1	Cotton_D_gene_10035739	Cotton_A_15654
GobHLH127	Gorai.007G113300.1	Cotton_D_gene_10000014	Cotton_A_15656	Ghi000826	Gossypium_Contig8595
GobHLH128	Gorai.007G118100.1	Cotton_D_gene_10035787	Cotton_A_15701
GobHLH129	Gorai.007G135600.1	Cotton_D_gene_10035952	Cotton_A_08234
GobHLH130	Gorai.007G136400.1				Gossypium_Contig5429
GobHLH131	Gorai.007G141800.1	Cotton_D_gene_10009688	Cotton_A_26571	Ghi012454	Gossypium_Contig963/Gossypium_Contig7667
GobHLH132	Gorai.007G143800.1	Cotton_D_gene_10009669	Cotton_A_32766	Ghi015992/Ghi010499
GobHLH133	Gorai.007G151900.1	Cotton_D_gene_10013727	Cotton_A_02971	Ghi017284
GobHLH134	Gorai.007G157700.1	Cotton_D_gene_10002508	Cotton_A_03791	Ghi007823
GobHLH135	Gorai.007G159800.1	Cotton_D_gene_10002488	Cotton_A_03678
GobHLH136	Gorai.007G194400.1	Cotton_D_gene_10034405
GobHLH137	Gorai.007G213700.1	Cotton_D_gene_10036957	Cotton_A_24360
GobHLH138	Gorai.007G214800.1	Cotton_D_gene_10036947	Cotton_A_24348	Ghi003356/Ghi015852
GobHLH139	Gorai.007G228900.1	Cotton_D_gene_10022447	Cotton_A_35960
GobHLH140	Gorai.007G229000.1	Cotton_D_gene_10022446	Cotton_A_35670	Ghi010777
GobHLH141	Gorai.007G229900.1	Cotton_D_gene_10022431	Cotton_A_39830	Ghi021757
GobHLH142	Gorai.007G241100.1
GobHLH143	Gorai.007G257400.1
GobHLH144	Gorai.007G277200.1	Cotton_D_gene_10014717	Cotton_A_09305	Ghi014667
GobHLH145	Gorai.007G294800.1	Cotton_D_gene_10017042	Cotton_A_37514	Ghi004193
GobHLH146	Gorai.007G307500.1	Cotton_D_gene_10013548	Cotton_A_10655
GobHLH147	Gorai.007G309400.1	Cotton_D_gene_10013567	Cotton_A_14790
GobHLH148	Gorai.007G314800.1	Cotton_D_gene_10013630	Cotton_A_34261	Ghi001350	Gossypium_Contig8602
GobHLH149	Gorai.007G352300.1	Cotton_D_gene_10027384	Cotton_A_14312	Ghi001384
GobHLH150	Gorai.007G353000.1	Cotton_D_gene_10027377	Cotton_A_14318
GobHLH151	Gorai.007G361700.1	Cotton_D_gene_10013183	Cotton_A_06612	Ghi010482/Ghi004061
GobHLH152	Gorai.008G029300.1	Cotton_D_gene_10038346	Cotton_A_38874
GobHLH153	Gorai.008G036900.1	Cotton_D_gene_10038424	Cotton_A_15254
GobHLH154	Gorai.008G053100.1	Cotton_D_gene_10011631	Cotton_A_21315	Ghi014513	Gossypium_Contig9675
GobHLH155	Gorai.008G055400.1	Cotton_D_gene_10024188	Cotton_A_21341
GobHLH156	Gorai.008G065500.1	Cotton_D_gene_10040341	Cotton_A_28391
GobHLH157	Gorai.008G067500.1	Cotton_D_gene_10040369	Cotton_A_14779	Ghi000971	Gossypium_Contig8338
GobHLH158	Gorai.008G077300.1	Cotton_D_gene_10040482	Cotton_A_31085	Ghi006349	Gossypium_Contig9723
GobHLH159	Gorai.008G087600.1	Cotton_D_gene_10037606	Cotton_A_37582
GobHLH160	Gorai.008G106900.1	Cotton_D_gene_10014980	Cotton_A_31202	Ghi009342
GobHLH161	Gorai.008G128800.1	Cotton_D_gene_10015920	Cotton_A_25894	Ghi009698
GobHLH162	Gorai.008G154300.1	Cotton_D_gene_10034757	Cotton_A_04469	Ghi007019
GobHLH163	Gorai.008G159000.1	Cotton_D_gene_10034813	Cotton_A_23045
GobHLH164	Gorai.008G161900.1	Cotton_D_gene_10007808	Cotton_A_30126
GobHLH165	Gorai.008G175100.1		Cotton_A_06213
GobHLH166	Gorai.008G181800.1	Cotton_D_gene_10008877	Cotton_A_06141	Ghi020630
GobHLH167	Gorai.008G186700.1	Cotton_D_gene_10001165	Cotton_A_34462
GobHLH168	Gorai.008G192000.1		Cotton_A_27688
GobHLH169	Gorai.008G209900.1	Cotton_D_gene_10003839	Cotton_A_08002
GobHLH170	Gorai.008G225800.1	Cotton_D_gene_10024376	Cotton_A_07914		Gossypium_Contig8905
GobHLH171	Gorai.008G226300.1	Cotton_D_gene_10024371	Cotton_A_07908	Ghi012262
GobHLH172	Gorai.008G259000.1	Cotton_D_gene_10016805	Cotton_A_13206
GobHLH173	Gorai.008G270700.1	Cotton_D_gene_10030816	Cotton_A_17744
GobHLH174	Gorai.008G282300.1	Cotton_D_gene_10030694	Cotton_A_01362
GobHLH175	Gorai.008G282400.1	Cotton_D_gene_10030693	Cotton_A_01363
GobHLH176	Gorai.009G002200.1	Cotton_D_gene_10015986	Cotton_A_29754
GobHLH177	Gorai.009G026600.1	Cotton_D_gene_10037415	Cotton_A_11175	Ghi003699
GobHLH178	Gorai.009G031900.1	Cotton_D_gene_10037361	Cotton_A_09361
GobHLH179	Gorai.009G038500.1
GobHLH180	Gorai.009G055200.1	Cotton_D_gene_10037142	Cotton_A_01249	Ghi002353/Ghi021902	Gossypium_Contig7555
GobHLH181	Gorai.009G071900.1	Cotton_D_gene_10019083	Cotton_A_01078
GobHLH182	Gorai.009G073100.1	Cotton_D_gene_10019069	Cotton_A_01066
GobHLH183	Gorai.009G082800.1	Cotton_D_gene_10032036	Cotton_A_11087
GobHLH184	Gorai.009G090400.1	Cotton_D_gene_10032112	Cotton_A_36794
GobHLH185	Gorai.009G135800.1	Cotton_D_gene_10031837	Cotton_A_05386
GobHLH186	Gorai.009G156700.1	Cotton_D_gene_10033624	Cotton_A_12361
GobHLH187	Gorai.009G160900.1
GobHLH188	Gorai.009G163400.1	Cotton_D_gene_10033687	Cotton_A_11283
GobHLH189	Gorai.009G169200.1	Cotton_D_gene_10033743
GobHLH190	Gorai.009G175300.1	Cotton_D_gene_10033807	Cotton_A_04718	Ghi018436
GobHLH191	Gorai.009G176000.1	Cotton_D_gene_10033815	Cotton_A_04711	Ghi005455	Gossypium_Contig9569
GobHLH192	Gorai.009G199600.1	Cotton_D_gene_10034043	Cotton_A_07854
GobHLH193	Gorai.009G212900.1	Cotton_D_gene_10002823	Cotton_A_08659
GobHLH194	Gorai.009G213800.1	Cotton_D_gene_10011472	Cotton_A_08669
GobHLH195	Gorai.009G219100.1	Cotton_D_gene_10011521	Cotton_A_23495
GobHLH196	Gorai.009G226200.1	Cotton_D_gene_10005424	Cotton_A_19514
GobHLH197	Gorai.009G230000.1	Cotton_D_gene_10003628
GobHLH198	Gorai.009G231400.1	Cotton_D_gene_10003615	Cotton_A_27585	Ghi008359
GobHLH199	Gorai.009G233000.1	Cotton_D_gene_10008384	Cotton_A_37164	Ghi007086	Gossypium_Contig9038
GobHLH200	Gorai.009G279600.1	Cotton_D_gene_10010627	Cotton_A_23641	Ghi021559
GobHLH201	Gorai.009G324000.1	Cotton_D_gene_10026929	Cotton_A_30335
GobHLH202	Gorai.009G327300.1	Cotton_D_gene_10008754	Cotton_A_25003		Gossypium_Contig5695
GobHLH203	Gorai.009G337700.1	Cotton_D_gene_10008131	Cotton_A_38617
GobHLH204	Gorai.009G343700.1	Cotton_D_gene_10018780	Cotton_A_34893
GobHLH205	Gorai.009G429100.1	Cotton_D_gene_10019203	Cotton_A_37328
GobHLH206	Gorai.010G008200.1	Cotton_D_gene_10025739	Cotton_A_37465
GobHLH207	Gorai.010G018100.1	Cotton_D_gene_10025835	Cotton_A_06936
GobHLH208	Gorai.010G020500.1	Cotton_D_gene_10025857	Cotton_A_14902
GobHLH209	Gorai.010G025400.1	Cotton_D_gene_10025911	Cotton_A_14845
GobHLH210	Gorai.010G028200.1	Cotton_D_gene_10025939	Cotton_A_25258	Ghi017389	Gossypium_Contig5241
GobHLH211	Gorai.010G031800.1	Cotton_D_gene_10025972	Cotton_A_27862	Ghi018648/Ghi001364
GobHLH212	Gorai.010G035900.1	Cotton_D_gene_10011700	Cotton_A_02794		Gossypium_Contig7901
GobHLH213	Gorai.010G073600.1	Cotton_D_gene_10039215	Cotton_A_18878	Ghi018676
GobHLH214	Gorai.010G083900.1	Cotton_D_gene_10039111
GobHLH215	Gorai.010G090500.1
GobHLH216	Gorai.010G112200.1	Cotton_D_gene_10039486	Cotton_A_32829/Cotton_A_32830	Ghi002825/Ghi018245	Gossypium_Contig8082
GobHLH217	Gorai.010G147100.1	Cotton_D_gene_10040964	Cotton_A_34746
GobHLH218	Gorai.010G154100.1	Cotton_D_gene_10040869	Cotton_A_36436
GobHLH219	Gorai.010G160900.1	Cotton_D_gene_10040771
GobHLH220	Gorai.010G191800.1	Cotton_D_gene_10004731	Cotton_A_13785/Cotton_A_13783	Ghi002755
GobHLH221	Gorai.010G191900.1	Cotton_D_gene_10004732	Cotton_A_13784
GobHLH222	Gorai.011G019900.1	Cotton_D_gene_10031282	Cotton_A_20787
GobHLH223	Gorai.011G020100.1	Cotton_D_gene_10031284	Cotton_A_20785	Ghi003354
GobHLH224	Gorai.011G028400.1	Cotton_D_gene_10031371	Cotton_A_03906
GobHLH225	Gorai.011G034000.1	Cotton_D_gene_10031426	Cotton_A_03966	Ghi005823
GobHLH226	Gorai.011G037600.1
GobHLH227	Gorai.011G042000.1	Cotton_D_gene_10031507	Cotton_A_17562
GobHLH228	Gorai.011G069200.1	Cotton_D_gene_10023465	Cotton_A_17491
GobHLH229	Gorai.011G073400.1	Cotton_D_gene_10011372	Cotton_A_14191	Ghi011412
GobHLH230	Gorai.011G110900.1	Cotton_D_gene_10030253
GobHLH231	Gorai.011G116100.1	Cotton_D_gene_10030190	Cotton_A_25051
GobHLH232	Gorai.011G117300.1
GobHLH233	Gorai.011G130000.1	Cotton_D_gene_10036347	Cotton_A_37179
GobHLH234	Gorai.011G135700.1	Cotton_D_gene_10036413	Cotton_A_23759	Ghi001642
GobHLH235	Gorai.011G144600.1		Cotton_A_23093	Ghi003743
GobHLH236	Gorai.011G150200.1	Cotton_D_gene_10014515	Cotton_A_24448	Ghi005071
GobHLH237	Gorai.011G159100.1	Cotton_D_gene_10023950	Cotton_A_40911
GobHLH238	Gorai.011G169600.1	Cotton_D_gene_10031600
GobHLH239	Gorai.011G172500.1	Cotton_D_gene_10021634	Cotton_A_38636
GobHLH240	Gorai.011G201700.1	Cotton_D_gene_10015717	Cotton_A_26750
GobHLH241	Gorai.011G226600.1	Cotton_D_gene_10029818
GobHLH242	Gorai.011G255600.1
GobHLH243	Gorai.011G292100.1	Cotton_D_gene_10002484	Cotton_A_10140	Ghi014683
GobHLH244	Gorai.012G031100.1	Cotton_D_gene_10019706
GobHLH245	Gorai.012G049200.1	Cotton_D_gene_10009941	Cotton_A_18289
GobHLH246	Gorai.012G055200.1	Cotton_D_gene_10010007	Cotton_A_29014
GobHLH247	Gorai.012G078100.1	Cotton_D_gene_10018854	Cotton_A_35104
GobHLH248	Gorai.012G081100.1	Cotton_D_gene_10018826
GobHLH249	Gorai.012G090800.1	Cotton_D_gene_10026622	Cotton_A_24079
GobHLH250	Gorai.012G096300.1	Cotton_D_gene_10019876
GobHLH251	Gorai.012G117300.1	Cotton_D_gene_10016593	Cotton_A_03457
GobHLH252	Gorai.012G124100.1	Cotton_D_gene_10014214	Cotton_A_24931
GobHLH253	Gorai.012G127900.1	Cotton_D_gene_10003456	Cotton_A_14914	Ghi006354	Gossypium_Contig7474
GobHLH254	Gorai.012G161900.1	Cotton_D_gene_10001524	Cotton_A_08820
GobHLH255	Gorai.012G171500.1	Cotton_D_gene_10003572	Cotton_A_18861
GobHLH256	Gorai.012G173700.1	Cotton_D_gene_10012360	Cotton_A_18642
GobHLH257	Gorai.013G023000.1	Cotton_D_gene_10024610	Cotton_A_00932	Ghi006126
GobHLH258	Gorai.013G036400.1	Cotton_D_gene_10029337/Cotton_D_gene_10029338	Cotton_A_19722
GobHLH259	Gorai.013G038100.1	Cotton_D_gene_10029353	Cotton_A_19391
GobHLH260	Gorai.013G045100.1	Cotton_D_gene_10029437	Cotton_A_29614
GobHLH261	Gorai.013G048000.1	Cotton_D_gene_10029466	Cotton_A_20980
GobHLH262	Gorai.013G079600.1	Cotton_D_gene_10033465	Cotton_A_39383
GobHLH263	Gorai.013G083800.1	Cotton_D_gene_10033506	Cotton_A_27959
GobHLH264	Gorai.013G098000.1	Cotton_D_gene_10009029	Cotton_A_33834	Ghi005800
GobHLH265	Gorai.013G098600.1		Cotton_A_33827
GobHLH266	Gorai.013G130200.1	Cotton_D_gene_10005560	Cotton_A_40222
GobHLH267	Gorai.013G138300.1	Cotton_D_gene_10019506	Cotton_A_36525
GobHLH268	Gorai.013G164100.1		Cotton_A_17918
GobHLH269	Gorai.013G204300.1		Cotton_A_22395
GobHLH270	Gorai.013G207900.1	Cotton_D_gene_10022317	Cotton_A_21889
GobHLH271	Gorai.013G242800.1	Cotton_D_gene_10025081	Cotton_A_27326	Ghi016740
GobHLH272	Gorai.013G246700.1	Cotton_D_gene_10025117	Cotton_A_02523
GobHLH273		Cotton_D_gene_10007432
GobHLH274		Cotton_D_gene_10010107	Cotton_A_20161
GobHLH275		Cotton_D_gene_10014070	Cotton_A_24333
GobHLH276		Cotton_D_gene_10022123
GobHLH277		Cotton_D_gene_10022156
GobHLH278		Cotton_D_gene_10026196
GobHLH279			Cotton_A_00736
GobHLH280			Cotton_A_18709
GobHLH281			Cotton_A_21074
GobHLH282			Cotton_A_21075
GobHLH283			Cotton_A_21539
GobHLH284			Cotton_A_24114
GobHLH285			Cotton_A_24713
GobHLH286			Cotton_A_27791
GobHLH287			Cotton_A_29708
GobHLH288			Cotton_A_34418
GobHLH289			Cotton_A_41030
