# Supplementary material for: The Basic/Helix-Loop-Helix Protein Family in Gossypium: Reference Genes and Their Evolution during Tetraploidization
Source: PLoS One. 2015 May 18;10(5):e0126558. doi: 10.1371/journal.pone.0126558 (PMC4436304; doi:10.1371/journal.pone.0126558)
Supplement: S4 Table — (XLSX) [file pone.0126558.s009.xlsx]

## Sheet: Sheet1
S4 Table. Plant bHLH proteins used in phylogentic analysis from species other than Gossypium
Species	Protein names	Loci
Arabidopsis thaliana	AtbHLH001	At5g41315
	AtbHLH002	At1g63650
	AtbHLH003	At4g16430
	AtbHLH004	At4g17880
	AtbHLH005	At5g46760
	AtbHLH006	At1g32640
	AtbHLH007	At1g03040
	AtbHLH008	At1g09530
	AtbHLH009	At2g43010
	AtbHLH010	At2g31220
	AtbHLH011	At4g36060
	AtbHLH012	At4g00480
	AtbHLH013	At1g01260
	AtbHLH014	At4g00870
	AtbHLH015	At2g20180
	AtbHLH016	At4g00050
	AtbHLH017	At2g46510
	AtbHLH018	At2g22750
	AtbHLH019	At2g22760
	AtbHLH020	At2g22770
	AtbHLH021	At2g16910
	AtbHLH022	At4g21330
	AtbHLH023	At4g28790
	AtbHLH024	At4g36930
	AtbHLH025	At4g37850
	AtbHLH026	At1g02340
	AtbHLH027	At4g29930
	AtbHLH028	At5g46830
	AtbHLH029	At2g28160
	AtbHLH030	At1g68810
	AtbHLH031	At1g59640
	AtbHLH032	At3g25710
	AtbHLH033	At1g12860
	AtbHLH034	At3g23210
	AtbHLH035	At5g57150
	AtbHLH036	At5g51780
	AtbHLH037	At3g50330
	AtbHLH038	At3g56970
	AtbHLH039	At3g56980
	AtbHLH040	At4g00120
	AtbHLH041	At5g56960
	AtbHLH042	At4g09820
	AtbHLH043	At5g09750
	AtbHLH044	At1g18400
	AtbHLH045	At3g06120
	AtbHLH046	At5g08130
	AtbHLH047	At3g47640
	AtbHLH048	At2g42300
	AtbHLH049	At1g68920
	AtbHLH050	At1g73830
	AtbHLH051	At2g40200
	AtbHLH052	At1g30670
	AtbHLH053	At2g34820
	AtbHLH054	At1g27740
	AtbHLH055	At1g12540
	AtbHLH056	At4g28800
	AtbHLH057	At4g01460
	AtbHLH058	At4g36540
	AtbHLH059	At4g02590
	AtbHLH060	At3g57800
	AtbHLH061	At5g10570
	AtbHLH062	At3g07340
	AtbHLH063	At4g34530
	AtbHLH064	At2g18300
	AtbHLH065	At3g59060
	AtbHLH066	At2g24260
	AtbHLH067	At3g61950
	AtbHLH068	At4g29100
	AtbHLH069	At4g30980
	AtbHLH070	At2g46810
	AtbHLH071	At5g46690
	AtbHLH072	At5g61270
	AtbHLH073	At5g67110
	AtbHLH074	At1g10120
	AtbHLH075	At1g25330
	AtbHLH076	At1g26260
	AtbHLH077	At3g23690
	AtbHLH078	At5g48560
	AtbHLH079	At5g62610
	AtbHLH080	At1g35460
	AtbHLH081	At4g09180
	AtbHLH082	At5g58010
	AtbHLH083	At1g66470
	AtbHLH084	At2g14760
	AtbHLH085	At4g33880
	AtbHLH086	At5g37800
	AtbHLH087	At3g21330
	AtbHLH088	At5g67060
	AtbHLH089	At1g06170
	AtbHLH090	At1g10610
	AtbHLH091	At2g31210
	AtbHLH092	At5g43650
	AtbHLH093	At5g65640
	AtbHLH094	At1g22490
	AtbHLH095	At1g49770
	AtbHLH096	At1g72210
	AtbHLH097	At3g24140
	AtbHLH098	At5g53210
	AtbHLH099	At5g65320
	AtbHLH100	At2g41240
	AtbHLH101	At5g04150
	AtbHLH102	At1g69010
	AtbHLH103	At4g21340
	AtbHLH104	At4g14410
	AtbHLH105	At5g54680
	AtbHLH106	At2g41130
	AtbHLH107	At3g56770
	AtbHLH108	At1g25310
	AtbHLH109	At1g68240
	AtbHLH110	At1g27660
	AtbHLH111	At1g31050
	AtbHLH112	At1g61660
	AtbHLH113	At3g19500
	AtbHLH114	At4g05170
	AtbHLH115	At1g51070
	AtbHLH116	At3g26744
	AtbHLH117	At3g22100
	AtbHLH118	At4g25400
	AtbHLH119	At4g28811
	AtbHLH120	At5g51790
	AtbHLH121	At3g19860
	AtbHLH122	At1g51140
	AtbHLH123	At3g20640
	AtbHLH124	At2g46970
	AtbHLH125	At1g62975
	AtbHLH126	At4g25410
	AtbHLH127	At4g28815
	AtbHLH128	At1g05805
	AtbHLH129	At2g43140
	AtbHLH130	At2g42280
	AtbHLH131	At4g38071
	AtbHLH132	At3g62090
	AtbHLH133	At2g20095
	AtbHLH134	At5g15160
	AtbHLH135	At1g74500
	AtbHLH136	At5g39860
	AtbHLH137	At5g50915
	AtbHLH138	At2g31215
	AtbHLH139	At5g43175
	AtbHLH140	At5g01310
	AtbHLH141	At5g38860
	AtbHLH142	At5g64340
	AtbHLH143	At5g09460
	AtbHLH144	At1g29950
	AtbHLH145	At5g50010
	AtbHLH146	At4g30180
	AtbHLH147	At3g17100
	AtbHLH148	At3g06590
	AtbHLH149	At1g09250
	AtbHLH150	At3g05800
	AtbHLH151	At2g47270
	AtbHLH153	At1g05710
	AtbHLH154	At2g31730
	AtbHLH155	At2g31280
	AtbHLH156	At2g27230
	AtbHLH157	At1g64625
	AtbHLH158	At2g43060
	AtbHLH159	At4g30410
	AtbHLH160	At1g71200
	AtbHLH161	At3g47710
	AtbHLH162	At4g20970
	AtbHLH163	At1g26945
	AtbHLH164	At3g28857
	AtbHLH165	At2g42870
	AtbHLH166	At3g58850
	AtbHLH167	At5g57780
	AtbHLH168	At3g29370
	AtbHLH169	At5g39240
	AtbHLH170	At2g18969
Chlamydomonas reinhardtii	CrbHLH004	Cre04.g4645.t1
	CrbHLH006	Cre04.g224600.t1
Oryza sativa	OsbHLH160	LOC_Os11g02054
	OsbHLH166	LOC_Os03g21970
Physcomiktrella patens	PpbHLH002	Pp1s93_114V6.1
	PpbHLH082	Pp1s4_111V6.1
	PpbHLH095	Pp1s57_226V6.1
	PpbHLH098	Pp1s282_80V6.1
Theobroma cacao	TcbHLH001	Thecc1EG000204t1
	TcbHLH002	Thecc1EG000306t1
	TcbHLH003	Thecc1EG000362t1
	TcbHLH004	Thecc1EG000632t1
	TcbHLH005	Thecc1EG000649t1
	TcbHLH006	Thecc1EG000894t1
	TcbHLH007	Thecc1EG000895t1
	TcbHLH008	Thecc1EG000915t1
	TcbHLH009	Thecc1EG000997t1
	TcbHLH010	Thecc1EG001031t1
	TcbHLH011	Thecc1EG001435t1
	TcbHLH012	Thecc1EG001690t1
	TcbHLH013	Thecc1EG001866t1
	TcbHLH014	Thecc1EG001913t2
	TcbHLH015	Thecc1EG002668t1
	TcbHLH016	Thecc1EG002737t1
	TcbHLH017	Thecc1EG003125t1
	TcbHLH018	Thecc1EG004096t3
	TcbHLH019	Thecc1EG004217t1
	TcbHLH020	Thecc1EG004403t1
	TcbHLH021	Thecc1EG004433t1
	TcbHLH022	Thecc1EG004959t1
	TcbHLH023	Thecc1EG005028t1
	TcbHLH024	Thecc1EG005064t1
	TcbHLH025	Thecc1EG005131t1
	TcbHLH026	Thecc1EG005333t1
	TcbHLH027	Thecc1EG005607t2
	TcbHLH028	Thecc1EG005925t1
	TcbHLH029	Thecc1EG006357t1
	TcbHLH030	Thecc1EG006602t1
	TcbHLH031	Thecc1EG006692t1
	TcbHLH032	Thecc1EG006871t1
	TcbHLH033	Thecc1EG006919t1
	TcbHLH034	Thecc1EG007083t1
	TcbHLH035	Thecc1EG007159t1
	TcbHLH036	Thecc1EG007220t1
	TcbHLH037	Thecc1EG007402t1
	TcbHLH038	Thecc1EG007777t1
	TcbHLH039	Thecc1EG007802t1
	TcbHLH040	Thecc1EG008127t2
	TcbHLH041	Thecc1EG008405t1
	TcbHLH042	Thecc1EG010319t1
	TcbHLH043	Thecc1EG010340t1
	TcbHLH044	Thecc1EG010375t1
	TcbHLH045	Thecc1EG010655t1
	TcbHLH046	Thecc1EG011083t3
	TcbHLH047	Thecc1EG011413t1
	TcbHLH048	Thecc1EG011433t1
	TcbHLH049	Thecc1EG011736t1
	TcbHLH050	Thecc1EG011873t1
	TcbHLH051	Thecc1EG012013t1
	TcbHLH052	Thecc1EG012044t1
	TcbHLH053	Thecc1EG012362t1
	TcbHLH054	Thecc1EG013900t1
	TcbHLH055	Thecc1EG013925t1
	TcbHLH056	Thecc1EG013940t1
	TcbHLH057	Thecc1EG014141t1
	TcbHLH058	Thecc1EG014392t1
	TcbHLH059	Thecc1EG014729t3
	TcbHLH060	Thecc1EG014741t1
	TcbHLH061	Thecc1EG015033t1
	TcbHLH062	Thecc1EG015034t1
	TcbHLH063	Thecc1EG015035t1
	TcbHLH064	Thecc1EG015345t1
	TcbHLH065	Thecc1EG015640t1
	TcbHLH066	Thecc1EG015678t2
	TcbHLH067	Thecc1EG015694t1
	TcbHLH068	Thecc1EG015714t1
	TcbHLH069	Thecc1EG016133t1
	TcbHLH070	Thecc1EG016134t1
	TcbHLH071	Thecc1EG016261t1
	TcbHLH072	Thecc1EG017056t2
	TcbHLH073	Thecc1EG017336t1
	TcbHLH074	Thecc1EG018476t1
	TcbHLH075	Thecc1EG018486t1
	TcbHLH076	Thecc1EG018730t1
	TcbHLH077	Thecc1EG019015t3
	TcbHLH078	Thecc1EG019210t1
	TcbHLH079	Thecc1EG019445t1
	TcbHLH080	Thecc1EG019871t2
	TcbHLH081	Thecc1EG020066t1
	TcbHLH082	Thecc1EG020177t1
	TcbHLH083	Thecc1EG020336t1
	TcbHLH084	Thecc1EG020520t1
	TcbHLH085	Thecc1EG020787t1
	TcbHLH086	Thecc1EG020866t1
	TcbHLH087	Thecc1EG021144t1
	TcbHLH088	Thecc1EG021396t1
	TcbHLH089	Thecc1EG021641t1
	TcbHLH090	Thecc1EG021872t7
	TcbHLH091	Thecc1EG024016t1
	TcbHLH092	Thecc1EG024315t1
	TcbHLH093	Thecc1EG024828t1
	TcbHLH094	Thecc1EG024842t1
	TcbHLH095	Thecc1EG026346t1
	TcbHLH096	Thecc1EG026599t1
	TcbHLH097	Thecc1EG026779t1
	TcbHLH098	Thecc1EG026851t2
	TcbHLH099	Thecc1EG027032t1
	TcbHLH100	Thecc1EG028827t1
	TcbHLH101	Thecc1EG028961t1
	TcbHLH102	Thecc1EG029524t1
	TcbHLH103	Thecc1EG029711t1
	TcbHLH104	Thecc1EG029852t1
	TcbHLH105	Thecc1EG030051t1
	TcbHLH106	Thecc1EG030056t1
	TcbHLH107	Thecc1EG030082t1
	TcbHLH108	Thecc1EG031118t1
	TcbHLH109	Thecc1EG031172t1
	TcbHLH110	Thecc1EG033386t1
	TcbHLH111	Thecc1EG033802t2
	TcbHLH112	Thecc1EG033803t1
	TcbHLH113	Thecc1EG033818t1
	TcbHLH114	Thecc1EG034098t1
	TcbHLH115	Thecc1EG034439t1
	TcbHLH116	Thecc1EG034475t1
	TcbHLH117	Thecc1EG034574t1
	TcbHLH118	Thecc1EG034649t1
	TcbHLH119	Thecc1EG034717t1
	TcbHLH120	Thecc1EG036484t1
	TcbHLH121	Thecc1EG037077t1
	TcbHLH122	Thecc1EG037455t2
	TcbHLH123	Thecc1EG037645t1
	TcbHLH124	Thecc1EG037840t1
	TcbHLH125	Thecc1EG038540t1
	TcbHLH126	Thecc1EG038548t1
	TcbHLH127	Thecc1EG039471t1
	TcbHLH128	Thecc1EG040564t1
	TcbHLH129	Thecc1EG040699t1
	TcbHLH130	Thecc1EG041246t1
	TcbHLH131	Thecc1EG041590t1
	TcbHLH132	Thecc1EG042257t1
	TcbHLH133	Thecc1EG042366t2
	TcbHLH134	Thecc1EG042475t1
	TcbHLH135	Thecc1EG042823t1
	TcbHLH136	Thecc1EG042996t1
	TcbHLH137	Thecc1EG042999t1
	TcbHLH138	Thecc1EG045701t1
	TcbHLH139	Thecc1EG045748t1
