# Supplementary material for: The Basic/Helix-Loop-Helix Protein Family in Gossypium: Reference Genes and Their Evolution during Tetraploidization
Source: PLoS One. 2015 May 18;10(5):e0126558. doi: 10.1371/journal.pone.0126558 (PMC4436304; doi:10.1371/journal.pone.0126558)
Supplement: S5 Table — (XLSX) [file pone.0126558.s010.xlsx]

## Sheet: Sheet1
S5 Table. Primers used in this study
Primer names	sequences (5'---3')	Usage
GobHLH062-F	GCTTTGAAATGTCTACTGGAG	Upstream primer to amplify GobHLH062 coding regions; Upstream primer to amplify 5'- LTR border
GobHLH062-R	TAGCTTCAACACTTGCTAGC	Downstream primer to amplify GobHLH062 coding regions
GobHLH064-F	ATCTGTAAGTTAATGGCGGC	Upstream primer to amplify GobHLH064 coding regions
GobHLH064-R	CAATTAGGTGGATCTAGTCT	Downstream primer to amplify GobHLH064 coding regions
GobHLH110-F	ACCTTCAAATGGCTACTACTG	Upstream primer to amplify GobHLH110 coding regions
GobHLH110-R	GGCTAAATTTCCCTTCAATCG	Downstream primer to amplify GobHLH110 coding regions
GobHLH123-F	GCAAGTTGAATTCCAGTCAT	Upstream primer to amplify GobHLH123 coding regions
GobHLH123-R	TCTCATCATCACTTAGCTGC	Downstream primer to amplify GobHLH123 coding regions
GobHLH130-F	ATTTGGAGTGAATGGCTGTG	Upstream primer to amplify GobHLH130 coding regions
GobHLH130-R	GATGGAGATAAAGTATGTGG	Downstream primer to amplify GobHLH130 coding regions
GobHLH062A-sr2	AGTTTTGTTATTGCCATAGTC	Gene-secific primer for the first-round YADE
GobHLH062A-sr3	CCATTATCATTTTTTCCCTGGC	Gene-secific primer for the second-round YADE
GobHLH062A-sr4	AAGAGGAACGGCCTTTCGG	Gene-secific primer for the second-round YADE; Downstream primer to amplify 3'- LTR border
LRT-F	TGTTGAAAGCTGGACTGCAA	Upstream primer to amplify 3'- LTR border
LRT-R	GAAGCAAGAAGTATCGAAGC	Downstream primer to amplify 5'- LTR border
GobHLH062A-sf	GAGCGAACATCAGATGACTAT	Genome-specific upstream primer for GobHLH062A
GobHLH062A-sr	TGTTGTTCATACTGATAGTAACA	Genome-specific downstream primer for GobHLH062A; Gene-secific primer for the first-round YADE
GobHLH062D-sf	GAGCGAACATCAGATAACTAC	Genome-specific upstream primer for GobHLH062D
GobHLH062D-sr	TGTTGTTCATACTGAGAGTAACT	Genome-specific downstream primer for GobHLH062D
GobHLH064A-sf	ACTATCCTCCAAGCTCAACC	Genome-specific upstream primer for GobHLH064A
GobHLH064A-sr	GGGTTGTCCACTTGGCG	Genome-specific downstream primer for GobHLH064A
GobHLH064D-sf	ACTATCCTCCAAGCTCAACT	Genome-specific upstream primer for GobHLH064D
GobHLH064D-sr	TGGGTTGTCCACTTGGCA	Genome-specific downstream primer for GobHLH064D
GobHLH110A-sf	AGCTGGAAGATGAATAGCTT	Genome-specific upstream primer for GobHLH110A
GobHLH110A-sr	ACCGACTTGTGGAGGTTG	Genome-specific downstream primer for GobHLH110A
GobHLH110D-sf	AGCTGGAAGATGAATAGCTC	Genome-specific upstream primer for GobHLH110D
GobHLH110D-sr	CACCGCCTTGTGGAGATTT	Genome-specific downstream primer for GobHLH110D
GobHLH123A-sf	GAGAAATTCCGGGTCCTCAA	Genome-specific upstream primer for GobHLH123A
GobHLH123A-sr	CCTTGCTTCTAGCTCTTTCAG	Genome-specific downstream primer for GobHLH123A
GobHLH123D-sf	AGAAATTCCGGGTCCTCAG	Genome-specific upstream primer for GobHLH123D
GobHLH123D-sr	CCTTGCTTCTAGCTCTTTCAA	Genome-specific downstream primer for GobHLH123D
GobHLH130A-sf	GGAGTTGCAATGCGAGTATAA	Genome-specific upstream primer for GobHLH130A
GobHLH130A-sr	TCAACTCAGCTGCAAACGT	Genome-specific downstream primer for GobHLH130A
GobHLH130D-sf	TGGAGGTGTCGATAATAGAAAA	Genome-specific upstream primer for GobHLH130D
GobHLH130D-sr	CTCTCAACTCAGCTGCTAACAC	Genome-specific downstream primer for GobHLH130D
His-F	GAAGCTGCAGAGGCATACC	Gene-specific upstream primer for Histone3
His-R	CTACCACTACCATCATGGC	Gene-specific downstream primer for Histone3
UBQ14-F	CAACGCTCCATCTTGTCCTT	Gene-specific upstream primer for Ubiquitin14
UBQ14-R	TGATCGTCTTTCCCGTAAGC	Gene-specific downstream primer for Ubiquitin14
